# Supplementary material for: Reproducibly oriented cell divisions pattern the prothallus to set up dorsoventrality and de novo meristem formation in Marchantia polymorpha
Source: Curr Biol. 2024 Oct 7;34(19):4357–4367.e4. doi: 10.1016/j.cub.2024.07.099 (PMC11466075; doi:10.1016/j.cub.2024.07.099)
Supplement: Table S1. Oligonucleotides, plasmids, and light spectra [file mmc1.xlsx]

## Sheet: PRIMER
Oligonucleotides
Name	Sequence (5' to 3')	Description	Cathegory
MpC3HDZ_gRNA1	GCTCGATGTTGGCAAGAATG(GGG)	sgRNA1 target sequence (with PAM site in brackets)	Cloning CRISPR constructs by following the protocol in Sauret-Güeto et al., 2020
MpC3HDZ_gRNA2	GTCAGCACACGAGTTCCGAG(AGG)	sgRNA2 target sequence (with PAM site in brackets)
MpC3HDZ_gRNA1_seqfor	AGAGAAAGTAGGAGCGTGATGG	Sequencing sgRNA1 targeting site	Sequencing sgRNA1 targeting site (216bp product size)
MpC3HDZ_gRNA1_seqrev	ATGGTGAAATTGTTGGGCTTAC	Sequencing sgRNA1 targeting site
MpC3HDZ_gRNA2_seqfor	AAGCTGCTCATGGAAGAGAATG	Sequencing sgRNA2 targeting site	Sequencing sgRNA2 targeting site (261bp product size)
MpC3HDZ_gRNA2_seqrev	CATGAATCAGACTTGCTTTGGA	Sequencing sgRNA2 targeting site
gC3HDZ-for	TGAAGCTTGGTCTCAGGCTCCATGGCAGTGACGAAAAGAGAAAGTAGG	Cloning genomic MpC3HDZ sequence in Greengate Module C	Cloning proMpC3HDZ:MpC3HDZ-VENUS following the Greengate method by Lampropoulos et al., 2013
gC3HDZ-rev	GGCGAGAATTCGGTCTCACTGACCTGTAACTCTGGAGAACTCTTCGG	Cloning genomic MpC3HDZ sequence in Greengate Module C
proC3HDZ-for	AGTGAAGCTTGGTCTCAACCTTGTGCGTACTCTTCTTACACGAAGTTC	Cloning genomic proMpC3HDZ sequence in Greengate Module A	proC3HDZ: 4988bp; gC3HDZ: 5756 bp (without stop-codon)
proC3HDZ-rev	GGCGAGAATTCGGTCTCATGTTCCGCTTCTGTGCCTGTCGAC	Cloning genomic proMpC3HDZ sequence in Greengate Module A
rbm27_F	CCAAGTGCGGGCAGAATCAAGT	Genotyping for male V chromosome specific marker rbm27 (Hisanaga et al. 2019)	Genotyping for male gender (Hisanaga et al. 2019), product size: 663 bp
rbm27_R	TTCATCGCCCGCTATCACCTTC	Genotyping for male V chromosome specific marker rbm27 (Hisanaga et al. 2019)
rhf73_F	TGACGACGAAGATGTGGATGAC	Genotyping for female U chromosome specific marker rhf73 (Hisanaga et al. 2019)	Genotyping for female gender (Hisanaga et al. 2019), product size: 406 bp
rhf73_R	GAAACTTGGCCGTGTGACTGA	Genotyping for female U chromosome specific marker rhf73 (Hisanaga et al. 2019)

## Sheet: PLASMID
Plasmids - as occuring in the paper
Recombinant DNA	Vector backbone	Plant resistance	Source
proMpROP:mScarlet-NLS	pCk/pCs (Sauret-Güeto et al., 2020)	Hygromycin	Sarah
proMpUBE2:mScarlet-AtLTI6	pCk/pCs (Sauret-Güeto et al., 2020)	Hygromycin	Sarah
proMpC3HDZ:MpC3HDZ-VENUS	pGGZ003 (Lampropoulos et al., 2013)	Chlorsulforon	This paper
proMpC3HDZ	pGGA000 (Lampropoulos et al., 2013)	/	This paper
MpC3HDZ gDNA	pGGC000 (Lampropoulos et al., 2013)	/	This paper
linker-VENUS	pGGD000 (Lampropoulos et al., 2013)	/	Wallner, Dolan and Bergmann, 2023
pCRSW85 (MpC3HDZ_gRNA1)	L2_lacZgRNA-Cas9-CsA (Sauret-Güeto et al., 2020)	Hygromycin	This paper
pCRSW86 (MpC3HDZ_gRNA2)	L2_lacZgRNA-Cas9-CsA (Sauret-Güeto et al., 2020)	Hygromycin	This paper

## Sheet: Light spectrum standard CL
Model Name	PG100N	Wavelength(nm)	PPFD(umol m-2 s-1)
Serial Number	A17M0087	380	0.002024
Memo		381	0.002126
LUX	1937.05	382	0.002344
fc	180.023	383	0.002607
CCT	3887	384	0.003186
Duv	-0.029764	385	0.003824
I-Time	193	386	0.004945
x	0.365314	387	0.006168
y	0.310936	388	0.0081
u'	0.243518	389	0.010293
v'	0.466357	390	0.013288
deltax	-0.02025	391	0.016755
deltay	-0.068948	392	0.021014
deltau'	0.016297	393	0.025961
deltav'	-0.037358	394	0.031598
LambdaP	659	395	0.037687
LambdaPV	76.9792	396	0.044053
LambdaD	690	397	0.050212
Purity	9.59795	398	0.056327
IRR	9.44312	399	0.061153
CRI	85.3188	400	0.065782
R1	85.7075	401	0.067943
R2	91.2819	402	0.069701
R3	87.7864	403	0.069232
R4	80.7402	404	0.068157
R5	86.0141	405	0.065587
R6	91.5607	406	0.062464
R7	87.5881	407	0.058581
R8	71.8716	408	0.054347
R9	33.8921	409	0.049824
R10	87.1417	410	0.045683
R11	80.3606	411	0.041705
R12	88.5294	412	0.038338
R13	85.8775	413	0.03509
R14	91.4767	414	0.032829
R15	72.1205	415	0.030685
PPFD(400~700nm)	39.2282	416	0.029361
PFD(380~780nm)	45.8342	417	0.028227
PFD-UV(380~400nm)	0.435542	418	0.027755
PFD-B(400~500nm)	8.30184	419	0.027672
PFD-G(500~600nm)	11.5639	420	0.028275
PFD-R(600~700nm)	19.3624	421	0.02945
PFD-FR(700~780nm)	6.17047	422	0.0312
PFD-B:G	0.71791	423	0.033802
PFD-R:FR	3.13792	424	0.036897
380nm	0.637201	425	0.041324
381nm	0.667498	426	0.046154
382nm	0.733944	427	0.052588
383nm	0.814222	428	0.059304
384nm	0.992638	429	0.067894
385nm	1.18805	430	0.076888
386nm	1.53241	431	0.087444
387nm	1.90663	432	0.098574
388nm	2.49741	433	0.1108
389nm	3.16526	434	0.123574
390nm	4.07594	435	0.13695
391nm	5.12606	436	0.150067
392nm	6.41279	437	0.163044
393nm	7.90235	438	0.175015
394nm	9.59388	439	0.186704
395nm	11.4135	440	0.195676
396nm	13.3078	441	0.204204
397nm	15.1302	442	0.209087
398nm	16.9301	443	0.212991
399nm	18.3347	444	0.212768
400nm	19.6731	445	0.211085
401nm	20.2689	446	0.206566
402nm	20.7415	447	0.200291
403nm	20.5509	448	0.192159
404nm	20.1816	449	0.182682
405nm	19.3728	450	0.172411
406nm	18.4048	451	0.161772
407nm	17.2184	452	0.150996
408nm	15.9346	453	0.140722
409nm	14.5728	454	0.130567
410nm	13.3291	455	0.121755
411nm	12.1388	456	0.11327
412nm	11.1316	457	0.105943
413nm	10.1638	458	0.099114
414nm	9.48591	459	0.093091
415nm	8.84521	460	0.087597
416nm	8.44328	461	0.082548
417nm	8.09771	462	0.07797
418nm	7.94326	463	0.073588
419nm	7.90061	464	0.069496
420nm	8.05339	465	0.065445
421nm	8.3681	466	0.062046
422nm	8.84431	467	0.058737
423nm	9.55943	468	0.055944
424nm	10.41	469	0.053387
425nm	11.6318	470	0.051339
426nm	12.9606	471	0.049624
427nm	14.7328	472	0.048267
428nm	16.5757	473	0.047293
429nm	18.9323	474	0.04653
430nm	21.3905	475	0.046187
431nm	24.2707	476	0.045944
432nm	27.2964	477	0.045935
433nm	30.6111	478	0.045974
434nm	34.0617	479	0.046286
435nm	37.6618	480	0.046681
436nm	41.1742	481	0.04727
437nm	44.6325	482	0.047909
438nm	47.8	483	0.048603
439nm	50.8763	484	0.049397
440nm	53.2	485	0.050252
441nm	55.3928	486	0.051227
442nm	56.5891	487	0.052235
443nm	57.5156	488	0.053329
444nm	57.3259	489	0.054451
445nm	56.7446	490	0.055707
446nm	55.4054	491	0.056999
447nm	53.602	492	0.058364
448nm	51.3109	493	0.059699
449nm	48.6718	494	0.061002
450nm	45.8332	495	0.062319
451nm	42.9096	496	0.063647
452nm	39.9626	497	0.06498
453nm	37.1612	498	0.066319
454nm	34.4038	499	0.067668
455nm	32.0112	500	0.068959
456nm	29.7151	501	0.069983
457nm	27.7321	502	0.071079
458nm	25.8878	503	0.072296
459nm	24.2619	504	0.073557
460nm	22.7802	505	0.074855
461nm	21.4207	506	0.076152
462nm	20.189	507	0.077452
463nm	19.0131	508	0.078584
464nm	17.9171	509	0.079717
465nm	16.8364	510	0.08095
466nm	15.9278	511	0.082136
467nm	15.046	512	0.083203
468nm	14.3	513	0.084294
469nm	13.6173	514	0.085408
470nm	13.0671	515	0.086522
471nm	12.6037	516	0.087637
472nm	12.2332	517	0.0888
473nm	11.961	518	0.089963
474nm	11.7431	519	0.090938
475nm	11.632	520	0.091925
476nm	11.5466	521	0.092944
477nm	11.5199	522	0.093956
478nm	11.5056	523	0.094959
479nm	11.5595	524	0.095974
480nm	11.6338	525	0.096996
481nm	11.7563	526	0.097997
482nm	11.8904	527	0.098992
483nm	12.0377	528	0.099868
484nm	12.2092	529	0.100732
485nm	12.3948	530	0.10155
486nm	12.6093	531	0.102461
487nm	12.831	532	0.103492
488nm	13.0729	533	0.104359
489nm	13.3206	534	0.105136
490nm	13.6001	535	0.106
491nm	13.8872	536	0.106874
492nm	14.1908	537	0.107595
493nm	14.4859	538	0.108298
494nm	14.7721	539	0.108945
495nm	15.0607	540	0.109585
496nm	15.3504	541	0.110216
497nm	15.6405	542	0.11088
498nm	15.9307	543	0.11156
499nm	16.2223	544	0.112185
500nm	16.4986	545	0.112814
501nm	16.7102	546	0.1135
502nm	16.9382	547	0.11416
503nm	17.1938	548	0.114764
504nm	17.459	549	0.115327
505nm	17.7319	550	0.115855
506nm	18.0036	551	0.116381
507nm	18.2747	552	0.116907
508nm	18.5055	553	0.117623
509nm	18.7353	554	0.118331
510nm	18.9877	555	0.118995
511nm	19.2283	556	0.119658
512nm	19.4401	557	0.120319
513nm	19.6564	558	0.12106
514nm	19.8776	559	0.121843
515nm	20.0977	560	0.122499
516nm	20.3173	561	0.123154
517nm	20.5471	562	0.123896
518nm	20.7761	563	0.124653
519nm	20.9607	564	0.125438
520nm	21.1474	565	0.126198
521nm	21.3408	566	0.12694
522nm	21.5319	567	0.12773
523nm	21.7202	568	0.128535
524nm	21.9104	569	0.129378
525nm	22.1016	570	0.130227
526nm	22.2872	571	0.131086
527nm	22.4707	572	0.131973
528nm	22.6266	573	0.132885
529nm	22.7793	574	0.133905
530nm	22.9209	575	0.134957
531nm	23.083	576	0.135925
532nm	23.2713	577	0.136879
533nm	23.4223	578	0.137791
534nm	23.5524	579	0.138812
535nm	23.7018	580	0.139936
536nm	23.8526	581	0.140951
537nm	23.9688	582	0.141934
538nm	24.0804	583	0.142941
539nm	24.1795	584	0.143962
540nm	24.2765	585	0.145017
541nm	24.3712	586	0.146127
542nm	24.4727	587	0.147288
543nm	24.5773	588	0.148366
544nm	24.6698	589	0.14942
545nm	24.7624	590	0.150463
546nm	24.8675	591	0.151415
547nm	24.9664	592	0.152146
548nm	25.0526	593	0.152874
549nm	25.1296	594	0.1536
550nm	25.1988	595	0.154259
551nm	25.2672	596	0.154902
552nm	25.3354	597	0.155519
553nm	25.4445	598	0.156049
554nm	25.5515	599	0.156416
555nm	25.6486	600	0.156863
556nm	25.7451	601	0.157357
557nm	25.8408	602	0.157751
558nm	25.9534	603	0.158135
559nm	26.0745	604	0.158534
560nm	26.1682	605	0.158932
561nm	26.261	606	0.159328
562nm	26.3723	607	0.159567
563nm	26.4864	608	0.159745
564nm	26.6059	609	0.160002
565nm	26.7197	610	0.16018
566nm	26.8294	611	0.160154
567nm	26.9488	612	0.160136
568nm	27.0707	613	0.160124
569nm	27.2005	614	0.160215
570nm	27.3309	615	0.160313
571nm	27.4629	616	0.160333
572nm	27.6004	617	0.160329
573nm	27.7427	618	0.160291
574nm	27.907	619	0.160342
575nm	28.0773	620	0.160429
576nm	28.2296	621	0.160583
577nm	28.3785	622	0.160765
578nm	28.5181	623	0.16101
579nm	28.6797	624	0.16138
580nm	28.8622	625	0.161835
581nm	29.0215	626	0.16245
582nm	29.1737	627	0.163155
583nm	29.3303	628	0.164156
584nm	29.4893	629	0.165452
585nm	29.6546	630	0.167048
586nm	29.8305	631	0.168938
587nm	30.0163	632	0.170979
588nm	30.1845	633	0.173629
589nm	30.3475	634	0.176611
590nm	30.5074	635	0.180052
591nm	30.6485	636	0.184266
592nm	30.7444	637	0.188818
593nm	30.8394	638	0.194319
594nm	30.9338	639	0.200212
595nm	31.0143	640	0.206799
596nm	31.0912	641	0.214442
597nm	31.1628	642	0.222608
598nm	31.2167	643	0.232057
599nm	31.238	644	0.241928
600nm	31.2749	645	0.252667
601nm	31.3214	646	0.264466
602nm	31.3474	647	0.276879
603nm	31.3717	648	0.290598
604nm	31.3989	649	0.304767
605nm	31.4256	650	0.319859
606nm	31.4519	651	0.33534
607nm	31.4473	652	0.351075
608nm	31.4305	653	0.366565
609nm	31.4293	654	0.381646
610nm	31.4128	655	0.395689
611nm	31.3563	656	0.407259
612nm	31.3015	657	0.417364
613nm	31.2481	658	0.421938
614nm	31.2149	659	0.424064
615nm	31.1832	660	0.421072
616nm	31.1365	661	0.412987
617nm	31.0852	662	0.402135
618nm	31.0276	663	0.38498
619nm	30.9873	664	0.365769
620nm	30.9541	665	0.342716
621nm	30.934	666	0.317683
622nm	30.9192	667	0.291722
623nm	30.9166	668	0.265581
624nm	30.938	669	0.240095
625nm	30.9756	670	0.215637
626nm	31.0436	671	0.193983
627nm	31.1287	672	0.173662
628nm	31.2698	673	0.156892
629nm	31.4666	674	0.141815
630nm	31.7196	675	0.128616
631nm	32.0276	676	0.118136
632nm	32.3633	677	0.108676
633nm	32.8131	678	0.10122
634nm	33.3239	679	0.094845
635nm	33.9197	680	0.089276
636nm	34.6591	681	0.085408
637nm	35.4595	682	0.081895
638nm	36.4353	683	0.078941
639nm	37.4815	684	0.07685
640nm	38.6541	685	0.075192
641nm	40.0202	686	0.074173
642nm	41.4796	687	0.073359
643nm	43.1729	688	0.072799
644nm	44.9394	689	0.072855
645nm	46.8616	690	0.073131
646nm	48.9739	691	0.073751
647nm	51.1933	692	0.074791
648nm	53.6469	693	0.076113
649nm	56.1761	694	0.077697
650nm	58.8671	695	0.079386
651nm	61.6214	696	0.08124
652nm	64.4139	697	0.083427
653nm	67.153	698	0.085766
654nm	69.8088	699	0.088351
655nm	72.2671	700	0.091056
656nm	74.2667	701	0.093854
657nm	75.9936	702	0.096717
658nm	76.7098	703	0.099759
659nm	76.9792	704	0.103095
660nm	76.3203	705	0.106495
661nm	74.7416	706	0.10993
662nm	72.6678	707	0.113419
663nm	69.4627	708	0.116972
664nm	65.8971	709	0.120573
665nm	61.651	710	0.124504
666nm	57.0621	711	0.128451
667nm	52.3204	712	0.132415
668nm	47.5607	713	0.136436
669nm	42.9323	714	0.140513
670nm	38.5013	715	0.144705
671nm	34.5835	716	0.148739
672nm	30.9146	717	0.1527
673nm	27.8878	718	0.156614
674nm	25.1705	719	0.160412
675nm	22.794	720	0.164114
676nm	20.9056	721	0.166686
677nm	19.2032	722	0.168923
678nm	17.8593	723	0.170713
679nm	16.7099	724	0.171343
680nm	15.7056	725	0.171272
681nm	15.0031	726	0.16996
682nm	14.3649	727	0.167468
683nm	13.8264	728	0.164247
684nm	13.4405	729	0.159659
685nm	13.1313	730	0.154101
686nm	12.9345	731	0.147838
687nm	12.7739	732	0.140252
688nm	12.658	733	0.132218
689nm	12.6493	734	0.123755
690nm	12.6789	735	0.114976
691nm	12.7679	736	0.106192
692nm	12.9292	737	0.097424
693nm	13.1387	738	0.089264
694nm	13.3928	739	0.08139
695nm	13.6643	740	0.073922
696nm	13.9633	741	0.067098
697nm	14.3187	742	0.060652
698nm	14.6989	743	0.054815
699nm	15.1203	744	0.04972
700nm	15.561	745	0.044995
701nm	16.0163	746	0.04071
702nm	16.4814	747	0.036806
703nm	16.9756	748	0.033183
704nm	17.5183	749	0.030125
705nm	18.0704	750	0.02754
706nm	18.6268	751	0.025202
707nm	19.1909	752	0.022852
708nm	19.764	753	0.02086
709nm	20.3438	754	0.019108
710nm	20.9774	755	0.017561
711nm	21.612	756	0.016289
712nm	22.2477	757	0.015197
713nm	22.891	758	0.014129
714nm	23.5421	759	0.013352
715nm	24.2106	760	0.012761
716nm	24.8508	761	0.012086
717nm	25.477	762	0.011526
718nm	26.0937	763	0.011037
719nm	26.6893	764	0.010529
720nm	27.2672	765	0.010224
721nm	27.6561	766	0.010025
722nm	27.9884	767	0.00969
723nm	28.2459	768	0.009444
724nm	28.3111	769	0.00929
725nm	28.2603	770	0.009359
726nm	28.0051	771	0.009214
727nm	27.5566	772	0.008945
728nm	26.9895	773	0.008578
729nm	26.1995	774	0.008379
730nm	25.2529	775	0.008227
731nm	24.1934	776	0.008038
732nm	22.9206	777	0.007537
733nm	21.5781	778	0.007173
734nm	20.1694	779	0.007252
735nm	18.7131	780	0.006837
736nm	17.26
737nm	15.8134
738nm	14.4692
739nm	13.1751
740nm	11.95
741nm	10.8322
742nm	9.77834
743nm	8.82554
744nm	7.99446
745nm	7.22499
746nm	6.52813
747nm	5.89414
748nm	5.30693
749nm	4.8114
750nm	4.39272
751nm	4.01437
752nm	3.63531
753nm	3.31399
754nm	3.03155
755nm	2.78246
756nm	2.57744
757nm	2.40147
758nm	2.22981
759nm	2.10442
760nm	2.00857
761nm	1.89991
762nm	1.80941
763nm	1.73051
764nm	1.64857
765nm	1.59876
766nm	1.56561
767nm	1.51134
768nm	1.47103
769nm	1.44514
770nm	1.45394
771nm	1.42962
772nm	1.38605
773nm	1.32751
774nm	1.29499
775nm	1.26991
776nm	1.23916
777nm	1.16043
778nm	1.10298
779nm	1.11367
780nm	1.04861

## Sheet: Light spectrum Far red
Model Name	PG100N	Wavelength(nm)	PPFD(umol m-2 s-1)
Serial Number	A17M0087	380	0.003822
Memo		381	0.003967
LUX	2597.12	382	0.004223
fc	241.369	383	0.004522
CCT	3110	384	0.004974
Duv	-0.026911	385	0.005455
I-Time	87	386	0.006098
x	0.396754	387	0.006813
y	0.330446	388	0.008062
u'	0.257138	389	0.009375
v'	0.481868	390	0.01088
deltax	-0.032561	391	0.012723
deltay	-0.070873	392	0.015136
deltau'	0.010306	393	0.017756
deltav'	-0.037288	394	0.020584
LambdaP	728	395	0.023912
LambdaPV	223.176	396	0.027541
LambdaD	616	397	0.031438
Purity	18.1589	398	0.035432
IRR	17.7274	399	0.039626
CRI	92.3583	400	0.043858
R1	97.6152	401	0.047947
R2	94.5494	402	0.051911
R3	93.9957	403	0.055112
R4	87.38	404	0.05806
R5	95.7581	405	0.06036
R6	93.3923	406	0.061944
R7	86.9668	407	0.062537
R8	89.2085	408	0.062172
R9	88.3725	409	0.061032
R10	91.9587	410	0.059136
R11	89.1512	411	0.056889
R12	90.4899	412	0.054118
R13	95.3205	413	0.051222
R14	97.0838	414	0.048599
R15	92.3974	415	0.046004
PPFD(400~700nm)	49.7011	416	0.043674
PFD(380~780nm)	94.0568	417	0.041615
PFD-UV(380~400nm)	0.312357	418	0.040506
PFD-B(400~500nm)	8.85886	419	0.040034
PFD-G(500~600nm)	15.3664	420	0.040684
PFD-R(600~700nm)	25.4759	421	0.042166
PFD-FR(700~780nm)	44.0434	422	0.044483
PFD-B:G	0.576509	423	0.048112
PFD-R:FR	0.578427	424	0.052499
380nm	1.20332	425	0.058758
381nm	1.24571	426	0.065581
382nm	1.32251	427	0.074588
383nm	1.41247	428	0.08401
384nm	1.54966	429	0.096488
385nm	1.69502	430	0.109492
386nm	1.8899	431	0.124503
387nm	2.10611	432	0.139946
388nm	2.48549	433	0.156184
389nm	2.88293	434	0.172313
390nm	3.33727	435	0.188312
391nm	3.89255	436	0.202302
392nm	4.61912	437	0.215065
393nm	5.40489	438	0.224491
394nm	6.24962	439	0.232891
395nm	7.24169	440	0.235974
396nm	8.31973	441	0.238229
397nm	9.47296	442	0.235168
398nm	10.6496	443	0.230992
399nm	11.8805	444	0.222241
400nm	13.1165	445	0.212493
401nm	14.3037	446	0.200848
402nm	15.4477	447	0.188504
403nm	16.3596	448	0.175424
404nm	17.192	449	0.162612
405nm	17.8288	450	0.149929
406nm	18.2516	451	0.13867
407nm	18.3812	452	0.127769
408nm	18.229	453	0.118531
409nm	17.8509	454	0.109569
410nm	17.2541	455	0.102709
411nm	16.5584	456	0.096057
412nm	15.7135	457	0.090153
413nm	14.8365	458	0.084673
414nm	14.0428	459	0.07988
415nm	13.2609	460	0.075211
416nm	12.5592	461	0.070645
417nm	11.9384	462	0.06648
418nm	11.5924	463	0.062481
419nm	11.4298	464	0.058692
420nm	11.5878	465	0.054936
421nm	11.9813	466	0.052331
422nm	12.6097	467	0.049842
423nm	13.6064	468	0.047987
424nm	14.8121	469	0.046365
425nm	16.5389	470	0.045243
426nm	18.4161	471	0.044427
427nm	20.8964	472	0.04394
428nm	23.4809	473	0.043775
429nm	26.9058	474	0.043789
430nm	30.4608	475	0.044053
431nm	34.5564	476	0.044378
432nm	38.7529	477	0.044849
433nm	43.1496	478	0.045342
434nm	47.4959	479	0.045937
435nm	51.7866	480	0.046652
436nm	55.5062	481	0.047652
437nm	58.8731	482	0.048656
438nm	61.3131	483	0.049665
439nm	63.4623	484	0.050902
440nm	64.1564	485	0.052275
441nm	64.6226	486	0.053721
442nm	63.6479	487	0.055189
443nm	62.3766	488	0.056602
444nm	59.8782	489	0.058053
445nm	57.1232	490	0.059719
446nm	53.8716	491	0.061421
447nm	50.4476	492	0.063193
448nm	46.8424	493	0.064855
449nm	43.3245	494	0.066397
450nm	39.8566	495	0.0681
451nm	36.7819	496	0.069889
452nm	33.8154	497	0.071468
453nm	31.3011	498	0.073011
454nm	28.8708	499	0.074575
455nm	27.0037	500	0.076123
456nm	25.1995	501	0.077586
457nm	23.5989	502	0.079053
458nm	22.1161	503	0.080523
459nm	20.8186	504	0.082053
460nm	19.5591	505	0.083632
461nm	18.3318	506	0.085208
462nm	17.2137	507	0.086786
463nm	16.1434	508	0.088089
464nm	15.1318	509	0.089414
465nm	14.1329	510	0.091097
466nm	13.4338	511	0.09269
467nm	12.7674	512	0.094051
468nm	12.266	513	0.09545
469nm	11.8263	514	0.09689
470nm	11.5155	515	0.098406
471nm	11.2837	516	0.099965
472nm	11.1365	517	0.101425
473nm	11.0712	518	0.102867
474nm	11.0513	519	0.104205
475nm	11.0944	520	0.105585
476nm	11.1528	521	0.107089
477nm	11.2477	522	0.108504
478nm	11.3476	523	0.109807
479nm	11.4724	524	0.111196
480nm	11.6268	525	0.112636
481nm	11.8512	526	0.113978
482nm	12.0758	527	0.115301
483nm	12.3007	528	0.116556
484nm	12.581	529	0.117872
485nm	12.8937	530	0.119378
486nm	13.2231	531	0.120784
487nm	13.5566	532	0.122062
488nm	13.8752	533	0.123249
489nm	14.2017	534	0.124386
490nm	14.5796	535	0.125739
491nm	14.9645	536	0.127136
492nm	15.365	537	0.128567
493nm	15.737	538	0.129879
494nm	16.0787	539	0.130845
495nm	16.4578	540	0.131928
496nm	16.856	541	0.133143
497nm	17.2022	542	0.134516
498nm	17.5383	543	0.135965
499nm	17.878	544	0.137027
500nm	18.2126	545	0.138083
501nm	18.5256	546	0.139432
502nm	18.8384	547	0.1407
503nm	19.1506	548	0.1418
504nm	19.4756	549	0.143037
505nm	19.811	550	0.144389
506nm	20.1445	551	0.145739
507nm	20.4772	552	0.14709
508nm	20.7438	553	0.148474
509nm	21.0143	554	0.14991
510nm	21.3679	555	0.151529
511nm	21.6989	556	0.153148
512nm	21.9747	557	0.154765
513nm	22.2581	558	0.156403
514nm	22.5497	559	0.158055
515nm	22.8583	560	0.15965
516nm	23.1753	561	0.161281
517nm	23.4683	562	0.163205
518nm	23.756	563	0.16519
519nm	24.0186	564	0.16728
520nm	24.29	565	0.169239
521nm	24.5885	566	0.171105
522nm	24.8659	567	0.173058
523nm	25.1164	568	0.175064
524nm	25.3855	569	0.177572
525nm	25.6653	570	0.179968
526nm	25.9216	571	0.182083
527nm	26.1728	572	0.184359
528nm	26.4076	573	0.186775
529nm	26.6553	574	0.189276
530nm	26.9448	575	0.19181
531nm	27.2109	576	0.194573
532nm	27.4471	577	0.19736
533nm	27.662	578	0.200199
534nm	27.865	579	0.202869
535nm	28.1154	580	0.205378
536nm	28.3746	581	0.208181
537nm	28.6407	582	0.211081
538nm	28.8791	583	0.213853
539nm	29.0399	584	0.216659
540nm	29.2262	585	0.219543
541nm	29.4407	586	0.222538
542nm	29.6895	587	0.225635
543nm	29.954	588	0.228424
544nm	30.1324	589	0.231129
545nm	30.3091	590	0.233854
546nm	30.549	591	0.236486
547nm	30.7706	592	0.238881
548nm	30.9545	593	0.24119
549nm	31.1677	594	0.24343
550nm	31.4051	595	0.245594
551nm	31.6411	596	0.247731
552nm	31.8766	597	0.249712
553nm	32.1184	598	0.251555
554nm	32.3705	599	0.253138
555nm	32.6611	600	0.254677
556nm	32.9506	601	0.25619
557nm	33.2387	602	0.257799
558nm	33.5304	603	0.259389
559nm	33.824	604	0.260803
560nm	34.1042	605	0.262004
561nm	34.3913	606	0.262932
562nm	34.7397	607	0.263789
563nm	35.0996	608	0.264618
564nm	35.4807	609	0.265243
565nm	35.8327	610	0.265811
566nm	36.1639	611	0.266233
567nm	36.5121	612	0.26647
568nm	36.8703	613	0.266562
569nm	37.3327	614	0.266411
570nm	37.77	615	0.266204
571nm	38.1471	616	0.265924
572nm	38.5563	617	0.265566
573nm	38.9936	618	0.265101
574nm	39.4467	619	0.264659
575nm	39.9053	620	0.264221
576nm	40.4098	621	0.263179
577nm	40.9176	622	0.262255
578nm	41.4344	623	0.261613
579nm	41.9145	624	0.260804
580nm	42.3597	625	0.25988
581nm	42.864	626	0.258767
582nm	43.3864	627	0.25771
583nm	43.8809	628	0.256997
584nm	44.3805	629	0.256133
585nm	44.8944	630	0.255116
586nm	45.4291	631	0.254343
587nm	45.9829	632	0.253678
588nm	46.4721	633	0.25342
589nm	46.9426	634	0.253029
590nm	47.4156	635	0.252454
591nm	47.8681	636	0.252351
592nm	48.2711	637	0.25245
593nm	48.6554	638	0.253135
594nm	49.0247	639	0.253955
595nm	49.3774	640	0.255016
596nm	49.7234	641	0.256553
597nm	50.0372	642	0.258322
598nm	50.3222	643	0.26092
599nm	50.5544	644	0.264019
600nm	50.7769	645	0.268184
601nm	50.9935	646	0.272644
602nm	51.2286	647	0.277274
603nm	51.459	648	0.283264
604nm	51.6539	649	0.289658
605nm	51.8061	650	0.296888
606nm	51.9038	651	0.304684
607nm	51.9871	652	0.312834
608nm	52.0648	653	0.320776
609nm	52.1019	654	0.328246
610nm	52.1279	655	0.334553
611nm	52.1252	656	0.338157
612nm	52.0865	657	0.340151
613nm	52.0194	658	0.337677
614nm	51.9053	659	0.333568
615nm	51.7805	660	0.326124
616nm	51.6421	661	0.315779
617nm	51.489	662	0.303851
618nm	51.3157	663	0.289002
619nm	51.1473	664	0.273504
620nm	50.9805	665	0.256825
621nm	50.6977	666	0.240151
622nm	50.4383	667	0.223604
623nm	50.234	668	0.210248
624nm	49.9985	669	0.198024
625nm	49.7418	670	0.187531
626nm	49.4495	671	0.179851
627nm	49.1689	672	0.173318
628nm	48.9548	673	0.1687
629nm	48.7127	674	0.164932
630nm	48.4423	675	0.162108
631nm	48.219	676	0.160904
632nm	48.0168	677	0.160244
633nm	47.8922	678	0.160489
634nm	47.7429	679	0.161507
635nm	47.5593	680	0.163106
636nm	47.4652	681	0.165693
637nm	47.4092	682	0.16887
638nm	47.4635	683	0.173193
639nm	47.5427	684	0.178226
640nm	47.6667	685	0.18366
641nm	47.8791	686	0.190127
642nm	48.1341	687	0.197264
643nm	48.5427	688	0.205227
644nm	49.0429	689	0.214813
645nm	49.7395	690	0.225084
646nm	50.4883	691	0.236587
647nm	51.2664	692	0.249246
648nm	52.293	693	0.262691
649nm	53.391	694	0.277992
650nm	54.6394	695	0.294282
651nm	55.9882	696	0.312126
652nm	57.3976	697	0.331409
653nm	58.7646	698	0.351396
654nm	60.0412	699	0.372623
655nm	61.1014	700	0.395311
656nm	61.6655	701	0.419126
657nm	61.9347	702	0.444771
658nm	61.3908	703	0.471376
659nm	60.5517	704	0.499457
660nm	59.1107	705	0.529559
661nm	57.1491	706	0.560593
662nm	54.9072	707	0.593005
663nm	52.1454	708	0.626258
664nm	49.2747	709	0.660132
665nm	46.2001	710	0.695992
666nm	43.1358	711	0.732855
667nm	40.1034	712	0.771032
668nm	37.6515	713	0.810903
669nm	35.4095	714	0.851972
670nm	33.4832	715	0.895356
671nm	32.0641	716	0.940151
672nm	30.8534	717	0.985654
673nm	29.9866	718	1.03131
674nm	29.2734	719	1.0775
675nm	28.7295	720	1.12415
676nm	28.474	721	1.16849
677nm	28.3152	722	1.21114
678nm	28.3167	723	1.25137
679nm	28.4544	724	1.28525
680nm	28.6938	725	1.31517
681nm	29.1061	726	1.33786
682nm	29.6208	727	1.35107
683nm	30.3346	728	1.35816
684nm	31.1704	729	1.35275
685nm	32.0739	730	1.33642
686nm	33.1549	731	1.31207
687nm	34.3493	732	1.2709
688nm	35.684	733	1.22175
689nm	37.2967	734	1.16502
690nm	39.0232	735	1.09676
691nm	40.9581	736	1.0259
692nm	43.0874	737	0.952087
693nm	45.3461	738	0.875764
694nm	47.9183	739	0.799618
695nm	50.6532	740	0.724574
696nm	53.6473	741	0.652831
697nm	56.88	742	0.583692
698nm	60.2239	743	0.519518
699nm	63.7705	744	0.461493
700nm	67.5568	745	0.407216
701nm	71.5244	746	0.359053
702nm	75.7926	747	0.316023
703nm	80.2121	748	0.276399
704nm	84.8698	749	0.242463
705nm	89.8572	750	0.212627
706nm	94.9884	751	0.185648
707nm	100.338	752	0.163119
708nm	105.815	753	0.143235
709nm	111.381	754	0.125233
710nm	117.266	755	0.109603
711nm	123.304	756	0.096542
712nm	129.545	757	0.085299
713nm	136.053	758	0.075446
714nm	142.743	759	0.066963
715nm	149.802	760	0.059584
716nm	157.077	761	0.053919
717nm	164.45	762	0.048801
718nm	171.828	763	0.044154
719nm	179.273	764	0.040419
720nm	186.775	765	0.036937
721nm	193.873	766	0.033727
722nm	200.672	767	0.031309
723nm	207.05	768	0.029635
724nm	212.363	769	0.028389
725nm	217.005	770	0.02724
726nm	220.445	771	0.025627
727nm	222.316	772	0.023917
728nm	223.176	773	0.022673
729nm	221.982	774	0.021399
730nm	219.003	775	0.020247
731nm	214.717	776	0.019466
732nm	207.696	777	0.018634
733nm	199.392	778	0.017955
734nm	189.874	779	0.017613
735nm	178.505	780	0.016711
736nm	166.745
737nm	154.539
738nm	141.958
739nm	129.439
740nm	117.133
741nm	105.393
742nm	94.1039
743nm	83.6449
744nm	74.2027
745nm	65.3877
746nm	57.5767
747nm	50.6087
748nm	44.2041
749nm	38.7249
750nm	33.9144
751nm	29.5718
752nm	25.9486
753nm	22.7552
754nm	19.869
755nm	17.3662
756nm	15.2764
757nm	13.4796
758nm	11.9068
759nm	10.554
760nm	9.37873
761nm	8.4758
762nm	7.66125
763nm	6.92262
764nm	6.32875
765nm	5.77597
766nm	5.26723
767nm	4.88311
768nm	4.61601
769nm	4.4163
770nm	4.23203
771nm	3.9762
772nm	3.70616
773nm	3.50875
774nm	3.30741
775nm	3.12523
776nm	3.00084
777nm	2.86888
778nm	2.76073
779nm	2.7048
780nm	2.5629

## Sheet: LED strip
Model Name	PG100N	Wavelength(nm)	PPFD(umol m-2 s-1)
Serial Number	A17M0087	380	0.001943
Memo		381	0.001872
LUX	3258.76	382	0.001812
fc	302.858	383	0.001755
CCT	6328	384	0.001793
Duv	0.006372	385	0.001847
I-Time	126	386	0.00185
x	0.314975	387	0.001841
y	0.3375	388	0.001742
u'	0.196245	389	0.001671
v'	0.473127	390	0.001689
deltax	-0.001337	391	0.001705
deltay	0.011156	392	0.001719
deltau'	-0.005116	393	0.001737
deltav'	0.005698	394	0.001758
LambdaP	444	395	0.001859
LambdaPV	100.71	396	0.002006
LambdaD	495	397	0.002102
Purity	5.885	398	0.002181
IRR	10.101	399	0.002314
CRI	69.0536	400	0.002457
R1	67.2147	401	0.002693
R2	71.181	402	0.00295
R3	74.125	403	0.00331
R4	70.8157	404	0.003713
R5	69.3212	405	0.004223
R6	63.3601	406	0.004801
R7	77.5886	407	0.005471
R8	58.8226	408	0.006426
R9	-36.0417	409	0.00761
R10	32.891	410	0.009133
R11	70.1771	411	0.010813
R12	43.0405	412	0.01286
R13	66.5064	413	0.014994
R14	86.0442	414	0.017912
R15	59.6318	415	0.020946
PPFD(400~700nm)	44.2274	416	0.024664
PFD(380~780nm)	45.4099	417	0.028652
PFD-UV(380~400nm)	0.037451	418	0.033516
PFD-B(400~500nm)	11.9623	419	0.038822
PFD-G(500~600nm)	22.3014	420	0.044888
PFD-R(600~700nm)	9.9637	421	0.051627
PFD-FR(700~780nm)	1.14503	422	0.059041
PFD-B:G	0.536394	423	0.06738
PFD-R:FR	8.70167	424	0.076262
380nm	0.611779	425	0.086605
381nm	0.587838	426	0.097406
382nm	0.567341	427	0.109743
383nm	0.548163	428	0.122383
384nm	0.558516	429	0.136943
385nm	0.573982	430	0.152021
386nm	0.573329	431	0.169049
387nm	0.568938	432	0.186752
388nm	0.537068	433	0.205725
389nm	0.513859	434	0.225514
390nm	0.517938	435	0.246195
391nm	0.521613	436	0.26668
392nm	0.524604	437	0.287077
393nm	0.528641	438	0.30623
394nm	0.53372	439	0.325046
395nm	0.562856	440	0.340464
396nm	0.606027	441	0.355283
397nm	0.633302	442	0.364412
398nm	0.655623	443	0.372118
399nm	0.693842	444	0.373791
400nm	0.734675	445	0.372804
401nm	0.803507	446	0.366642
402nm	0.877934	447	0.357259
403nm	0.982449	448	0.344472
404nm	1.0995	449	0.328724
405nm	1.24736	450	0.311236
406nm	1.41452	451	0.292131
407nm	1.60813	452	0.272515
408nm	1.88399	453	0.252561
409nm	2.22583	454	0.232658
410nm	2.66466	455	0.214393
411nm	3.14739	456	0.196611
412nm	3.73396	457	0.180585
413nm	4.34295	458	0.165409
414nm	5.17563	459	0.151624
415nm	6.03789	460	0.139216
416nm	7.09262	461	0.127973
417nm	8.21964	462	0.117745
418nm	9.5918	463	0.107937
419nm	11.0838	464	0.099582
420nm	12.7854	465	0.091463
421nm	14.6699	466	0.084666
422nm	16.7367	467	0.078016
423nm	19.0553	468	0.072233
424nm	21.5165	469	0.066797
425nm	24.3771	470	0.062117
426nm	27.3528	471	0.058005
427nm	30.7452	472	0.054506
428nm	34.2061	473	0.051392
429nm	38.1864	474	0.048487
430nm	42.2924	475	0.046223
431nm	46.9205	476	0.044106
432nm	51.7141	477	0.042713
433nm	56.8365	478	0.041413
434nm	62.1599	479	0.040607
435nm	67.7044	480	0.039983
436nm	73.1697	481	0.039795
437nm	78.586	482	0.0398
438nm	83.6375	483	0.04003
439nm	88.5745	484	0.040697
440nm	92.5648	485	0.041621
441nm	96.3747	486	0.042992
442nm	98.6276	487	0.04448
443nm	100.486	488	0.046616
444nm	100.71	489	0.048857
445nm	100.218	490	0.051571
446nm	98.3411	491	0.054528
447nm	95.61	492	0.058012
448nm	91.982	493	0.061792
449nm	87.5815	494	0.065887
450nm	82.7379	495	0.070234
451nm	77.4869	496	0.074721
452nm	72.1239	497	0.07968
453nm	66.6954	498	0.084753
454nm	61.3042	499	0.090226
455nm	56.3674	500	0.095704
456nm	51.5788	501	0.101136
457nm	47.2707	502	0.106765
458nm	43.2038	503	0.11271
459nm	39.5168	504	0.118694
460nm	36.2041	505	0.124713
461nm	33.2083	506	0.130735
462nm	30.4879	507	0.136772
463nm	27.8879	508	0.142808
464nm	25.6739	509	0.148826
465nm	23.53	510	0.154544
466nm	21.7346	511	0.16022
467nm	19.9846	512	0.165767
468nm	18.4637	513	0.171145
469nm	17.0378	514	0.176339
470nm	15.8104	515	0.181352
471nm	14.7325	516	0.186285
472nm	13.8144	517	0.190945
473nm	12.9977	518	0.195554
474nm	12.237	519	0.199801
475nm	11.6409	520	0.203919
476nm	11.0846	521	0.207607
477nm	10.7119	522	0.211363
478nm	10.3642	523	0.2152
479nm	10.1413	524	0.21848
480nm	9.96461	525	0.221444
481nm	9.8971	526	0.224276
482nm	9.87784	527	0.227078
483nm	9.91446	528	0.229546
484nm	10.0587	529	0.232006
485nm	10.2659	530	0.234419
486nm	10.5823	531	0.236603
487nm	10.926	532	0.238488
488nm	11.4274	533	0.240283
489nm	11.9522	534	0.242029
490nm	12.5903	535	0.243659
491nm	13.2852	536	0.24525
492nm	14.1053	537	0.246461
493nm	14.9939	538	0.247664
494nm	15.9551	539	0.248836
495nm	16.9735	540	0.249844
496nm	18.0213	541	0.250665
497nm	19.1788	542	0.251324
498nm	20.3589	543	0.251907
499nm	21.6301	544	0.252627
500nm	22.8975	545	0.253326
501nm	24.1489	546	0.253726
502nm	25.442	547	0.254103
503nm	26.8054	548	0.25443
504nm	28.1724	549	0.254716
505nm	29.5425	550	0.254965
506nm	30.9078	551	0.255131
507nm	32.2714	552	0.255269
508nm	33.6291	553	0.255527
509nm	34.9774	554	0.255753
510nm	36.25	555	0.255862
511nm	37.5081	556	0.255886
512nm	38.7307	557	0.255801
513nm	39.9094	558	0.25585
514nm	41.0404	559	0.255967
515nm	42.1253	560	0.255816
516nm	43.1872	561	0.255616
517nm	44.182	562	0.255311
518nm	45.1611	563	0.254958
519nm	46.0529	564	0.254517
520nm	46.9117	565	0.254068
521nm	47.6687	566	0.253611
522nm	48.438	567	0.25307
523nm	49.2231	568	0.252492
524nm	49.8778	569	0.251646
525nm	50.4581	570	0.250873
526nm	51.0065	571	0.250278
527nm	51.5457	572	0.249541
528nm	52.0072	573	0.248679
529nm	52.4651	574	0.247837
530nm	52.9108	575	0.247
531nm	53.3031	576	0.246279
532nm	53.6268	577	0.245434
533nm	53.929	578	0.244251
534nm	54.2193	579	0.243063
535nm	54.4825	580	0.241869
536nm	54.7358	581	0.240603
537nm	54.9037	582	0.239308
538nm	55.0691	583	0.237911
539nm	55.2272	584	0.236473
540nm	55.348	585	0.234933
541nm	55.4274	586	0.233477
542nm	55.4705	587	0.232099
543nm	55.4967	588	0.230673
544nm	55.5531	589	0.229217
545nm	55.6046	590	0.227381
546nm	55.5905	591	0.225485
547nm	55.5712	592	0.223455
548nm	55.5413	593	0.221374
549nm	55.5023	594	0.21925
550nm	55.4557	595	0.216932
551nm	55.3909	596	0.214565
552nm	55.3206	597	0.212212
553nm	55.2762	598	0.209805
554nm	55.2254	599	0.207305
555nm	55.1493	600	0.204962
556nm	55.0553	601	0.202711
557nm	54.9382	602	0.20043
558nm	54.8503	603	0.198106
559nm	54.7772	604	0.195617
560nm	54.6472	605	0.193204
561nm	54.5072	606	0.190889
562nm	54.3452	607	0.188499
563nm	54.1736	608	0.186074
564nm	53.9841	609	0.18357
565nm	53.7934	610	0.181101
566nm	53.6018	611	0.178736
567nm	53.3931	612	0.176247
568nm	53.1773	613	0.173656
569nm	52.9061	614	0.171176
570nm	52.651	615	0.168708
571nm	52.4341	616	0.166226
572nm	52.1883	617	0.163677
573nm	51.9172	618	0.161038
574nm	51.6513	619	0.158473
575nm	51.3874	620	0.155932
576nm	51.1485	621	0.153633
577nm	50.8846	622	0.151245
578nm	50.5518	623	0.148661
579nm	50.2189	624	0.146157
580nm	49.8861	625	0.143705
581nm	49.5395	626	0.141294
582nm	49.1884	627	0.138821
583nm	48.8172	628	0.136099
584nm	48.439	629	0.133581
585nm	48.0414	630	0.131271
586nm	47.6622	631	0.129039
587nm	47.3002	632	0.126811
588nm	46.9297	633	0.124501
589nm	46.5541	634	0.122295
590nm	46.1031	635	0.12024
591nm	45.6413	636	0.117957
592nm	45.1539	637	0.115593
593nm	44.6579	638	0.113406
594nm	44.1552	639	0.111285
595nm	43.6148	640	0.109291
596nm	43.0666	641	0.107408
597nm	42.523	642	0.105575
598nm	41.9704	643	0.103456
599nm	41.401	644	0.101334
600nm	40.8648	645	0.099216
601nm	40.3487	646	0.097313
602nm	39.8284	647	0.095528
603nm	39.3014	648	0.093504
604nm	38.7434	649	0.091543
605nm	38.2021	650	0.089762
606nm	37.6821	651	0.087864
607nm	37.149	652	0.085893
608nm	36.6108	653	0.084201
609nm	36.0589	654	0.082497
610nm	35.5155	655	0.080742
611nm	34.9944	656	0.078929
612nm	34.4506	657	0.077081
613nm	33.8889	658	0.075445
614nm	33.3505	659	0.073747
615nm	32.8162	660	0.071899
616nm	32.2809	661	0.070378
617nm	31.7344	662	0.069031
618nm	31.1723	663	0.067385
619nm	30.6261	664	0.065804
620nm	30.0866	665	0.064355
621nm	29.5951	666	0.062911
622nm	29.0883	667	0.061484
623nm	28.5454	668	0.060408
624nm	28.0196	669	0.0592
625nm	27.5054	670	0.057792
626nm	27.0007	671	0.056436
627nm	26.486	672	0.055137
628nm	25.9252	673	0.054162
629nm	25.4051	674	0.052986
630nm	24.9262	675	0.051588
631nm	24.4636	676	0.050427
632nm	24.0032	677	0.049325
633nm	23.5286	678	0.048281
634nm	23.0754	679	0.047214
635nm	22.6519	680	0.046129
636nm	22.1869	681	0.045124
637nm	21.708	682	0.044151
638nm	21.2638	683	0.043238
639nm	20.8336	684	0.04238
640nm	20.4283	685	0.041523
641nm	20.045	686	0.040367
642nm	19.6723	687	0.039363
643nm	19.2474	688	0.038545
644nm	18.8233	689	0.037488
645nm	18.4014	690	0.036463
646nm	18.0205	691	0.035744
647nm	17.6626	692	0.035056
648nm	17.2617	693	0.034387
649nm	16.8736	694	0.033573
650nm	16.5199	695	0.032795
651nm	16.1458	696	0.032081
652nm	15.7594	697	0.031344
653nm	15.4253	698	0.03062
654nm	15.09	699	0.029992
655nm	14.7464	700	0.02932
656nm	14.3934	701	0.028613
657nm	14.0348	702	0.02777
658nm	13.7161	703	0.027017
659nm	13.3871	704	0.026425
660nm	13.0319	705	0.026017
661nm	12.7369	706	0.02562
662nm	12.4743	707	0.025051
663nm	12.1585	708	0.024519
664nm	11.8553	709	0.024011
665nm	11.5769	710	0.023618
666nm	11.3001	711	0.023004
667nm	11.0271	712	0.022096
668nm	10.818	713	0.021562
669nm	10.5857	714	0.02114
670nm	10.3186	715	0.020841
671nm	10.0615	716	0.02038
672nm	9.81531	717	0.019867
673nm	9.62731	718	0.019511
674nm	9.40427	719	0.019157
675nm	9.14264	720	0.018804
676nm	8.92372	721	0.018553
677nm	8.71578	722	0.018188
678nm	8.51865	723	0.017656
679nm	8.31815	724	0.017301
680nm	8.11513	725	0.016861
681nm	7.92665	726	0.01612
682nm	7.74425	727	0.015696
683nm	7.5731	728	0.01542
684nm	7.4119	729	0.015273
685nm	7.25141	730	0.015131
686nm	7.03937	731	0.014968
687nm	6.85415	732	0.014432
688nm	6.70205	733	0.014145
689nm	6.50882	734	0.014093
690nm	6.32166	735	0.013818
691nm	6.18805	736	0.013594
692nm	6.06008	737	0.013449
693nm	5.93586	738	0.013018
694nm	5.78704	739	0.012629
695nm	5.64487	740	0.01239
696nm	5.51396	741	0.01233
697nm	5.37961	742	0.012215
698nm	5.24774	743	0.011848
699nm	5.13286	744	0.011629
700nm	5.01062	745	0.011417
701nm	4.88282	746	0.011052
702nm	4.73215	747	0.010913
703nm	4.59734	748	0.010809
704nm	4.49026	749	0.010398
705nm	4.41463	750	0.01032
706nm	4.34119	751	0.010381
707nm	4.23875	752	0.010206
708nm	4.14276	753	0.009793
709nm	4.05133	754	0.00931
710nm	3.97932	755	0.009397
711nm	3.8705	756	0.009342
712nm	3.71243	757	0.009181
713nm	3.61763	758	0.008905
714nm	3.5419	759	0.008893
715nm	3.48694	760	0.009021
716nm	3.40508	761	0.008816
717nm	3.3146	762	0.008621
718nm	3.25075	763	0.008439
719nm	3.18732	764	0.00831
720nm	3.12424	765	0.008124
721nm	3.07822	766	0.007967
722nm	3.01358	767	0.008241
723nm	2.92131	768	0.00828
724nm	2.85871	769	0.008223
725nm	2.78217	770	0.008347
726nm	2.65619	771	0.008353
727nm	2.5828	772	0.00821
728nm	2.53381	773	0.007701
729nm	2.50624	774	0.007606
730nm	2.4796	775	0.007612
731nm	2.44952	776	0.007474
732nm	2.35862	777	0.007241
733nm	2.30845	778	0.007101
734nm	2.29688	779	0.0072
735nm	2.24894	780	0.006771
736nm	2.20945
737nm	2.18305
738nm	2.11021
739nm	2.04427
740nm	2.00297
741nm	1.99055
742nm	1.96932
743nm	1.90765
744nm	1.86987
745nm	1.83325
746nm	1.77227
747nm	1.7477
748nm	1.72869
749nm	1.6607
750nm	1.64613
751nm	1.65361
752nm	1.62357
753nm	1.55577
754nm	1.47709
755nm	1.4889
756nm	1.47822
757nm	1.45091
758nm	1.4053
759nm	1.40156
760nm	1.41998
761nm	1.38579
762nm	1.35338
763nm	1.32315
764nm	1.30115
765nm	1.27039
766nm	1.24429
767nm	1.28536
768nm	1.28967
769nm	1.27918
770nm	1.29671
771nm	1.29607
772nm	1.27224
773nm	1.1918
774nm	1.17563
775nm	1.17495
776nm	1.15217
777nm	1.11478
778nm	1.09182
779nm	1.1057
780nm	1.03852
